# Supplementary material for: Genome-wide identification and expression analysis of TCP family genes in Catharanthus roseus
Source: Front Plant Sci. 2023 Apr 12;14:1161534. doi: 10.3389/fpls.2023.1161534 (PMC10130365; doi:10.3389/fpls.2023.1161534)
Supplement: Supplementary file 6 [file Table_2.xlsx]

## Sheet: Sheet1
Table S1. A list of the oligo primers of genes used for qRT-PCR.
Gene	Forward primers (5'-3')	Reverse primers (5'-3')
CrTCP1	TACCGCACCCATTTACGACC	GGTGTGCCAGCTTCTGCTGT
CrTCP2	GGGTTGTCTTTGGAGGCCTA	GTTCCGCCACGAATCAGAAT
CrTCP3	AAACACTCTGGCAGCGCAAG	GGCCACGTCCATCGACTTTA
CrTCP4	TCCCCCTTTTTTAAAACCTT	AAATCATCAAGGGAGGGAGA
CrTCP5	GAGTAGGAGTTCCGCCGTTG	CCCAATTTTTCTTGCTCCCA
CrTCP6	CGCTGAAGAACAGCCATCCT	ATTCGAACTCGGCCTACACG
CrTCP7	GACCACCTCCCTTCTTCTTCCT	TGCCGATCTGATTTCTCCGA
CrTCP8	AAAGGCAGCAGCAAAAGGA	GTGCATGAACATGATGGTGAA
CrTCP9	GCTGTTGCTCAGCCCGAAAT	GGCGGTGGAGGACCAGATAG
CrTCP10	TTGCAGCAACAGGAACAGGA	TCTAATTCCAAACCCTTCATCAA
CrTCP11	AGGGAGGAAGGGTTAATGGA	TCTGCAGCAACTGAACCTGA
CrTCP12	TAATGAATTCAAAGGAGCAGCA	CCAATCAACAACTTTACTTGGTTG
CrTCP13	AGGATTAAGAGACAGGCGTGTTAG	AGGAGGCATTTGAAGAGGAGGA
CrTCP14	TTAGGGCACAAGTCCGATGG	GGAGGAGCCGAAATCGTTGT
CrTCP15	GAGACCCACAAACCCAAAGG	ACCGCACAAATCATACACTTCA
CrRPS9	GTCTGCTTGATGAGGGCCAA	ACCTGCTTTCCAACCCTTATG
CrASα	AACAAATCGGCCCTTAGCAG	TCCAACATCATTCCTTCCCAA
CrTDC	ACGGATTTCGGCATCTCACC	CAGGATCGGTAGCCGTGGTC
CrDXR	GCCTGATATGCGTTTGCCTA	CGTCATTGTCCCTCCTGCTC
CrDXS	ATGGTCCTGCACCTCCTACTG	CCCTTTGGCTATTCATCCCTCT
CrCPR	TGGTGAGCCAACCGACAATG	CAATCCGCTTACCACCCTGT
CrG10H	CGGTAGCCTCACGATGGAGA	CGCTTCTCCGCTCTGGCTAT
CrIS	GGAAGAGGTCCATTGGTGCTG	AGGGACCTCCAGGGGTGTC
CrIO	CGGACATTGGCGAGTGCTTA	CTCCGGTTCCTCCTTGTGCT
CrLAMT	TGTTGTTGGAGGGTTGATGGT	ATATTGAGGCAAATTGAAGGAAT
CrSLS	GGCAAGAGCGAGCTAGGGAA	TCAGATCAATAACTGGCGGGT
CrSTR	ACCATTGTGTGGGAGGACAT	ATTTGAATGGCACTCCTTGC
CrSGD	CCCCATCCCATTCGCCTAC	GACCGCGGTTGCCTTCAT
CrD4H	AAACGCTTTGACGATAGCTCTTC	CGCCGACGCTTATTTAGTCC
CrDAT	CCTTCCCAAACGGGTAACTG	TGCAGAAGCAGCCCAATCCT
CrPRX1	CCCTTTTGATTTCTGCCCAC	GGAAGACCTCCCTGAGTCGG
